# Supplementary material for: Tricuspid Regurgitation: A Comprehensive Review of Clinical, Imaging and Therapy
Source: Rev Cardiovasc Med. 2025 May 8;26(5):28173. doi: 10.31083/RCM28173 (PMC12135663; doi:10.31083/RCM28173)
Supplement: Supplementary file 1 [file 2153-8174-26-5-28173-s1.zip]

Archive with 14 entries (14 files):
- Supplementary Video 1 Jugular venous pulsation.MOV
- Supplementary Video 10. 3-D TEE of tricuspid valve from RA view.mp4
- Supplementary Video 11 3-D TEE of tricuspid valve with color flow Doppler showing severe central TR.mp4
- Supplementary Video 12. An example of assessment of RV systolic function by transthoracic 3-D echo.mp4
- Supplementary Video 13 TEE Multi-Planar Reconstruction view of tricuspid valve after implantation of transcatheter Evoque valve.avi
- Supplementary Video 14. Transthoracic echo after transcatheter valve implantation showing the normal function of the valve.mp4
- Supplementary Video 2. Severe TR on transthoracic echocardiography apical 4 chamber RV focus view with color flow Doppler.MP4
- Supplementary Video 3. Mid esophagus 2-D TEE view of tricuspid valve with color flow Doppler showing severe TR.mp4
- Supplementary Video 4. Mid esophagus 2-D TEE orthogonal view of tricuspid valve showing severe TR.mp4
- Supplementary Video 5. Trans-gastric TEE view of tricuspid valve showing the non-coaptation area.mp4
- Supplementary Video 6. Trans-gastric TEE view of tricuspid valve with color flow Doppler showing the non-coaptation area.mp4
- Supplementary Video 7. 3-D transthoracic echo of Tricuspid valve from RV side.avi
- Supplementary Video 8. 3-D transthoracic echo of tricuspid valve from RA side.avi
- Supplementary Video 9. 3-D transthoracic echo of tricuspid valve from RA side with color flow Doppler.avi
